# Supplementary material for: Discovery of Novel Natural Inhibitors of H5N1 Neuraminidase Using Integrated Molecular Modeling and ADMET Prediction
Source: Bioengineering (Basel). 2025 Jun 7;12(6):622. doi: 10.3390/bioengineering12060622 (PMC12189692; doi:10.3390/bioengineering12060622)
Supplement: Supplementary file 1 [file bioengineering-12-00622-s001.zip]

Archive with 1 entries (1 files):
- bioengineering-3648195-supplementary.pdf
